# Supplementary material for: How to recover from a bad start: size at metamorphosis affects growth and survival in a tropical amphibian
Source: BMC Ecol. 2020 Apr 21;20:24. doi: 10.1186/s12898-020-00291-w (PMC7175581; doi:10.1186/s12898-020-00291-w)
Supplement: Supplementary file 3 — Additional file 3. Raw data. [file 12898_2020_291_MOESM3_ESM.xlsx]

## Sheet: Raw data
group	nr. Ind.	SVLinitial (mm)	Bminitial (g)	Head Width (mm)	total hindlimb	Max Jump (mm)	survival	SVLfinal (mm)	Bmfinal (g)
1	I14	23.8	1.1	12.6	29.49	43	no
1	I20	24.9	1.1	11.25	29.28	52	no
1	I8	25.4	1.7	14.7	31.97	41	no
1	I11	26.8	1.7	12.8	30.56	52	no
1	I22	27.7	1.7	14.3	33.05	52	yes	32.7	4
1	I5	28.25	1.8	14.5	34.65	65	no
1	I17	28.6	2	14.8	36.22	71	yes	35.5	5.5
1	I18	28.8	1.8	15	32.56	42	yes	32.7	4.4
1	I3	29.1	2.2	14.4	34.43	55	yes	34.3	4.9
1	I7	29.15	2.4	15.5	36.31	57	yes	36.5	5.5
1	I15	29.3	2.2	15.6	35.94	61	no
1	I21	29.3	2.4	14.8	34.92	67	yes	32.6	2.9
1	I9	29.8	2	15.3	36.31	62	yes	35.45	4.6
1	I16	29.8	2.2	15.6	36.19	69	yes	33.5	4.4
1	I10	30.4	2.3	15.6	36.34	72	yes	34.1	4.8
1	I4	30.5	2.3	15.2	37.19	79	yes	34	5.2
1	I2	30.7	2.6	15.7	36.7	68	yes	34.5	5.3
1	I1	30.8	2.9	16.85	36.83	66	yes	35.8	6.3
1	I12	30.85	2.4	15.5	38.17	57	no
1	I13	30.85	2.5	16.7	36.04	58	no
2	II8	36.8	3.9	19.05	45.37	97	yes	42.7	9.5
2	II19	36.9	4.9	19.7	44.91	85	yes	40.8	9.7
2	II12	37.6	4.2	19.2	48.09	92	yes	43.2	13.4
2	II3	37.8	4.8	20.2	49.1	87	yes	40.3	8.7
2	II17	38.1	5.2	19.9	48.76	82	no
2	II20	38.4	4.8	20.5	48.818	102	yes	42.4	10.8
2	II11	38.7	5.8	21	49.61	94	yes	42.7	8.6
2	II5	38.85	5.3	20.1	50.6	76	yes	43.7	10.9
2	II21	39.1	5.4	21.5	49.46	96	yes	44.2	12.6
2	II18	39.3	6.1	21.1	50.3	91	yes	44.8	12.5
2	II4	39.45	5.5	20.8	51.06	105	yes	42.3	10.4
2	II7	39.8	5.5	20.55	49.24	105	yes	41.25	9.1
2	II9	39.8	5	20.8	50.78	82	yes	42.1	8
2	II13	40.2	5.8	20.6	52.42	108	yes	44.4	11.6
2	II2	41.3	6.4	21	54.79	121	yes	44.1	12.2
2	II14	41.4	6.1	21.4	52.36	99	yes	44.2	11.3
2	II10	41.45	6.2	21	51.48	123	yes	42.7	7.7
2	II16	41.95	6.7	21.5	55.53	108	yes	45.5	12.1
2	II6	43.7	8.6	22.75	56.07	143	yes	47.4	9.7
2	II15	45.6	9.2	22.6	55.51	112	yes	45.6	11
